# Supplementary material for: ssPINE: Probabilistic Algorithm for Automated Chemical Shift Assignment of Solid-State NMR Data from Complex Protein Systems
Source: Membranes (Basel). 2022 Aug 26;12(9):834. doi: 10.3390/membranes12090834 (PMC9503581; doi:10.3390/membranes12090834)
Supplement: Supplementary file 1 [file membranes-12-00834-s001.zip]

Archive with 1 entries (1 files):
- membranes-1852654-supplementary.pdf
